# Supplementary material for: Implementation of an extended ZINB model in the study of low levels of natural gastrointestinal nematode infections in adult sheep
Source: BMC Vet Res. 2016 Jun 10;12:97. doi: 10.1186/s12917-016-0723-7 (PMC4901511; doi:10.1186/s12917-016-0723-7)
Supplement: Additional file 4: — Raw data used. (TXT 5 kb) [file 12917_2016_723_MOESM4_ESM.txt]

SheepID	IgA	FEC
1	13.38	0
2	13.38	30
3	2.39	0
4	3.74	0
5	2.39	120
6	10.14	0
7	4.44	0
8	2.2	0
9	2.48	0
10	3.3	240
11	2.38	45
12	2.49	30
13	3.59	30
14	5.37	195
15	4.43	0
16	6.19	0
17	4.64	0
18	4.74	30
19	2.14	0
20	1.69	0
21	3.41	0
22	0.86	15
23	2.02	0
24	2.76	0
25	2.6	0
26	2.16	0
27	3.47	15
28	5.31	0
29	1.39	0
30	3.27	0
31	3.49	0
32	3.38	0
33	2.33	45
34	2.82	0
35	4.33	0
36	5.73	0
37	3.08	0
38	4.34	120
39	3.43	0
40	5.22	0
41	1.24	15
42	2.6	0
43	3.37	0
44	2.66	0
45	4.9	0
46	2.28	15
47	3.44	0
48	4.89	0
49	6.37	0
50	6.24	0
51	5.35	45
52	6.03	45
53	3.36	0
54	4.49	0
55	0.74	45
56	3.86	0
57	2.34	15
58	4.91	15
59	4.63	45
60	3.41	15
61	12.56	0
62	2.8	45
63	9.43	15
64	2.92	0
65	1.55	45
66	7.79	0
67	28.98	15
68	1.29	0
69	9.29	75
70	6.69	0
71	9.79	274
72	16.81	0
73	6.51	390
74	6.51	135
75	12	15
76	29.95	30
77	10.37	0
78	4.61	15
79	13.87	0
80	7.31	0
81	7.31	135
82	6.79	105
83	6.03	150
84	32.87	45
85	2.54	15
86	10.95	45
87	10.76	0
88	1.35	30
89	6.36	0
90	8.34	0
91	2.41	165
92	3.54	195
93	3.04	15
94	2.06	225
95	1.93	135
96	1.49	90
97	1.67	120
98	3.22	105
99	4.51	0
100	3.16	15
101	2.63	195
102	5.84	0
103	1.82	0
104	3.48	75
105	7.45	165
106	1.78	165
107	1.99	270
108	6.34	75
109	2.22	0
110	0.56	0
111	3.2	0
112	3.17	0
113	0.17	0
114	3.05	0
115	1.68	0
116	3.02	0
117	0.45	0
118	0.84	0
119	0.44	0
120	0.75	0
121	4.31	0
122	1.33	0
123	1.92	0
124	1.66	0
125	0.68	0
126	2.2	0
127	5.41	0
128	2.75	0
129	0.99	0
130	2	0
131	0.65	0
132	3.33	0
133	2.27	0
134	2.72	0
135	1.21	0
136	2.81	0
137	1.36	0
138	1.06	0
139	3.64	0
140	3.83	0
141	1.25	0
142	1.55	0
143	2.94	0
144	0.39	0
145	2.77	0
146	2.11	0
147	1.08	0
148	2.09	15
149	6.79	0
150	2.97	0
151	4.28	0
152	1.2	0
153	2.08	0
154	1.54	0
155	3.36	0
156	0.89	0
157	1.46	0
158	1.3	0
159	4.44	0
160	1.52	0
161	0.76	0
162	0.98	0
163	0.94	0
164	1.7	0
165	1.51	0
166	2.39	0
167	0.86	0
168	2.44	0
169	1.36	0
170	4.53	0
171	3.53	0
172	2.3	135
173	6.93	0
174	5.76	0
175	4.26	0
176	5.25	30
177	9.03	135
178	1.75	0
179	3.17	135
180	3.19	0
181	5.71	0
182	6.89	0
183	2.39	0
184	3.23	15
185	5.32	0
186	2.05	30
187	2.43	180
188	1.18	135
189	2.97	135
190	4.33	30
191	3.12	255
192	3.99	0
193	4.77	30
194	3.34	0
195	2.25	150
196	1.36	0
197	3.02	45
198	1.71	60
199	1.08	15
200	1.06	0
201	0.65	0
202	5.23	0
203	0.84	0
204	2.92	0
205	2.65	0
206	3.45	0
207	1.42	0
208	1.04	0
209	1.28	0
210	12.63	0
211	2.11	0
212	1.97	0
213	9.3	0
214	8.72	0
215	0.83	0
216	0.81	0
217	5.15	0
218	0.5	0
219	1.09	0
220	1.41	0
221	0.67	0
222	3.21	0
223	4.82	15
224	3.1	0
225	3.82	0
226	1.27	0
227	4.41	0
228	3.03	0
229	8.57	0
230	0.22	0
231	0.55	0
232	0.55	0
233	2.89	0
234	5.74	15
235	3.16	0
236	4.14	0
237	0.67	0
238	1.08	0
239	4.74	0
240	1.2	0
241	8.46	15
242	2.81	0
243	1.13	0
244	4.07	15
245	8.21	0
246	2.83	0
247	7.43	15
248	2.34	0
249	1.01	0
250	4.94	0
251	0.64	0
252	2.46	15
253	3.1	0
254	1.59	15
255	3.56	0
256	2.27	0
257	1.71	15
258	0.73	15
259	1.15	0
260	2.21	15
261	0.51	0
262	0.09	0
263	2.97	0
264	4.26	0
265	3.61	0
266	4.67	0
267	4.34	210
268	5.17	255
269	4.79	0
270	5.36	0
271	1.92	255
272	3.41	15
273	2.95	90
274	2.9	120
275	3.33	0
276	3.13	120
277	1.94	15
278	7.22	0
279	5.02	0
280	1.97	15
281	1.94	0
282	3.42	90
283	3.47	0
284	3.22	60
285	3.87	0
286	5.54	45
287	5.48	0
288	6.39	0
289	2.13	105
290	2.48	0
291	21.6	165
292	6.8	30
293	4.37	255
294	3.66	45
295	4.05	0
296	11.69	0
297	21.1	15
298	10.37	0
299	6.58	0
300	8.6	15
301	2.81	0
302	20.87	0
303	17.73	150
304	14.6	60
305	7.55	90
306	2.32	45
307	5.94	0
308	13.52	0
309	9.61	0
310	4.52	60
311	0.77	0
312	3.57	210
313	1.34	240
314	7.84	30
315	7.61	60
316	8.66	0
317	1.32	210
318	9.74	15
319	1.45	120
320	3.47	0
321	1.16	0
322	1.01	0
323	2.56	0
324	1.19	0
325	3.03	0
326	2.19	0
327	6.43	0
328	7.01	0
329	0.76	0
330	2.49	0
331	3.09	0
332	10.71	0
333	0.67	0
334	4.34	0
335	2.83	0
336	0.48	0
337	1.13	0
338	1.59	0
339	3.25	0
340	2.03	0
341	1.66	0
342	6.94	0
343	1.78	0
344	0.27	0
345	3.08	0
346	3.61	0
347	3.26	0
348	3.77	0
349	5.33	0
350	4.83	0
351	3.29	0
352	0.23	0
353	1.13	0
354	2.73	0
355	1.32	0
356	1.51	30
357	2.05	30
358	0.54	0
359	2.27	0
360	0.88	0
361	1.74	0
362	1.21	0
363	1.97	0
364	1.88	0
365	2.39	0
366	1.88	0
367	2.92	0
368	5.61	0
369	1.11	0
370	2.77	15
371	0.79	15
372	2.82	0
373	1.14	15
374	1.25	0
375	2.25	15
376	1.65	0
377	1.14	0
378	0.87	0
379	1.51	0
380	1.68	0
381	1.07	0
382	0.89	0
383	4.92	0
384	6.54	0
385	2.53	0
386	3.42	0
387	1.12	0
388	1.77	0
389	4.09	0
390	4.81	0
391	10.29	0
392	4.31	0
393	2.27	0
394	4.4	0
395	2.42	0
396	1.84	0
397	5.82	0
398	1.05	0
399	2.97	0
400	5.55	0
401	2.97	0
402	1.07	0
403	0.95	0
404	7.29	0
405	4.06	0
406	3.49	0
407	6.58	0
408	2.54	0
409	1.86	0
410	3.09	0
411	12.31	0
412	3.01	0
413	2.95	0
414	7.04	0
415	2.01	0
416	2.05	0
417	4.39	120
418	2.76	30
419	4.88	15
420	1.18	225
421	5.82	45
422	9.58	90
423	1.84	220
424	3.56	60
425	1.62	165
426	2.18	90
427	3.56	90
428	3.44	360
429	2.42	105
430	1.44	0
431	0.59	90
432	8.48	45
433	6.93	120
434	2.48	180
435	0.93	0
436	4.98	105
437	2.27	90
438	1.36	15
439	5.38	0
440	2.88	45
441	5.22	60
442	4.08	0
443	9.98	0
444	1.06	15
445	1.17	15
446	4.67	45
447	3.23	0
448	0.74	0
449	5.62	0
450	5.83	0
451	5.83	0
452	4.75	0
453	4.7	0
454	3.86	45
455	10.04	0
456	1.83	0
457	5.6	0
458	2.78	15
459	3.26	0
460	2.72	0
461	1.38	30
462	4.38	0
463	3.6	0
464	0.52	0
465	1.77	0
466	4.48	15
467	4.65	15
468	0.49	0
469	3.74	18
470	2.3	300
471	0.87	0
472	1.41	15
473	4.85	0
474	7.32	45
475	7.94	0
476	3	15
477	1.12	30
478	10.04	0
479	3.27	0
480	6.12	0
481	1.67	15
482	3.82	0
483	3.71	45
484	0.59	0
485	2.76	0
486	2.74	0
487	3.03	0
488	2.61	135
489	4.06	0
490	1.34	0
491	3.11	270
492	6.55	15
493	2.09	0
494	2.16	0
495	3.65	15
496	19.11	1080
497	27.38	45
498	3.84	1290
499	15.37	120
500	5.22	180
501	4.04	15
502	7.4	0
503	3.63	210
504	3.94	30
505	6.12	0
506	21.62	645
507	3.84	30
508	11.08	30
509	4.27	165
510	8.78	248
511	4.29	240
512	14.11	0
513	6.32	30
514	9.94	300
515	2.41	210
516	6.18	195
517	5.95	60
518	2.75	15
519	14.95	180
520	7.43	60
521	32.24	165
522	3.71	120
523	6.02	45
524	22.27	30
525	7.08	0
526	0.32	180
527	6.87	165
528	5.54	45
529	9.89	255
530	0.67	600
531	4.23	30
532	4.24	15
533	13.28	705
